# Supplementary material for: The metabolic profile of Asinara (albino) and Sardo donkeys (pigmented) (Equus asinus L., 1758) points to unequivocal breed assignment of individuals
Source: PeerJ. 2020 Jul 8;8:e9297. doi: 10.7717/peerj.9297 (PMC7353909; doi:10.7717/peerj.9297)
Supplement: Supplemental Information 1 [file peerj-08-9297-s001.xlsx]

## Sheet: Foglio2
Sample analyses in both breeds
ID Donkey	breed	LDH (U/L)	GLU (mg/dL)	K (mmol/L)	Na (mmol/L)	Cl (mmol/L)	TG (mg/dL)	Fe (µmol/L)	P (mg/dL)	Mg (mg/dL)	CK (U/L)	Ca (mg/dL)	ALP (U/L)	Zn (mg/dL)	Cu (ug/dL)	TP (g/L)	UREA (mg/dL)	AMY (U/L)	LIP (U/L)	TC (mg/dL)	ALT (U/L)	AST (U/L)	TBIL (mg/dL)	GGT (U/L)	Ca/P (mg/dL)	retinolo (ug/dL)
6814896	1	416.1	22.3		170.88	78.58	64	24.9	1.62	1.48	582.2	8.14	172.5	49	80	47	21.7	10.3	4.6	51	1.7	142.5	0.08	48.9	5.02	2.476
13215529	1	649	64.5		168.18	112.06	91	31.3	4.9	2.71	351.1	14.82	278.8	98	124	100.4	40.5	4.9	6	99	6.4	304.1	0.14	126.7	3.02	2.436
431750	1	766.2	30.1		169.12	103	79	28.7	2.87	3.03	314.4	11.93	400.8	60	116	78	40.3	7.2	5.1	80	5	254.7	0.37	104.7	4.16	1.214
1196518	1	482.4	41.9		169.04	102.84	32	42.7	5.26	2.98	330.2	13.1	219.8	124	104	87.6	57.6	8.9	7.8	67	5.5	269.6	0.24	91.2	2.49	2.53
6789985	1	288.4	35		168.69	105.42	69	30.6	5.13	2.57	242.9	13.19	187.9	72	137	98.7	49.8	6.9	7	97	3.9	259.8	0.23	86.2	2.57	2.612
31913	1	804.9	43.9		168.19	112.97	127	35.6	4.73	2.97	482	14.65	316.2	175	107	102.4	39.7	14.1	8.8		6.5	226.9	0.44	167.5	3.1	1.367
NN to be identified	1	346.7	82.4			105.61	47	27.4	3.22	2.19	260.7	12.44	212.2	36	115	67.9	39	6.9	12.62	73	9.4	305	0.16	44	3.86	1.536
NN to be identified	1	293.3	93.6			101.38	72	29.2	3.07	2.36	229.8	11.5	274.2	33	168	71.6	37.2	19	12.3	77	13.3	272.6	0.33	36.5	3.75	2.311
6069839	2	605.2	59.1		168.69	106.41	87	42.7	5.47	2.6	330.9	12.94	206.4	83	126	75.5	31.8	7.2	9.1		4.8	272.2	0.17	125.9	2.37	1.299
6069966	2	1002	88.5		168.12	112.29	122	54.5	10.53	3.05	170.3	14.15	386.2	180	219	77.5	35.5	11	15.6		11.3	333.9	0.96	237.5	1.34	1.34
6069836	2	613.6	32.7		168.59	105.16	39	35.8	4.93	2.77	283.2	13.89	240.3	101	139	97.5	58.8	12.5	8.4	78	3.9	301.7	0.27	96.7	2.82	2.376
6069841	2	557.5	17.8		169.23	100.61	72	33	3.84	2.76	221.5	11.74	294.2	89	115	82.5	32.5	2.6	5.5	76	4.8	209	0.28	99.2	3.06	2.514
442896	2	648.4	33.4		169.03	98.98	97	30.5	3.28	2.31	315.6	12.05	225	103	115	74.2	26.1	9.9	11.4	84	3	261.3	0.17	116.5	3.67	1.256
119651	2	606.3	25.6		169.07	110.24	82	54.4	2.75	2.79	341.9	11.99	364.9	139	112	70.5	41.7	6.9	8.7	87	7.4	242.5	0.25	116.9	4.36	2.289
8069846	2	537.3	30.4		169.26	99.28	74	65.3	3.82	2.75	179.8	11.69	627.4	113	101	82.2	39.1	3.2	7.5	81	2.7	236.4	0.33	131.2	3.06	1.211
NN to be identified	2	675.3	21		168.67	108.06	111	29.9	3.07	2.86	330.8	13.2	323.1	107	117	83.9	35.7	5.6	8.9	91	7.3	259.8	0.29	117.9	4.3	2.21
432710	2	507.1	65.7		168.45	106.82	59	31.5	4.17	2.68	305.5	13.02	285.9	70	114	88.2	38.4	7.9	8.6	91	1.7	247.9	0.16	108.7	3.12	2.231
6069789	2	577	34.4		169.09	102.62	85	31.1	3.57	3.03	463.1	12.37	194.6	123	112	85.5	31.7	3	5.8	81	7.6	241.7	0.32	128	3.46	1.909
7966904	2	692.6	96.1		167.76	118.56	117	45.9	9.66	3.28	338.3	15.11	307.2	137	176	81.7	42.3	13.6	20.7		10.1	315.8	0.55	150	1.56	2.441
6069967	2	698.8	80.2		167.85	118.95	140	44.4	9.33	3.1	438.6	14.87	250.4	103	175	81.9	51.2	9.7	12		20.6	767.2	0.42	163.3	1.59	1.256
NN to be identified	2	520.8	103.7		167.28	127.82	89	56	8.69	4.01	608.1	16.8	282.9	135	120	111.4	66.1	16.9	10.2		6.7	451.5	0.31	120.3	1.93	2.231
NN to be identified	2	233.7	66.3	4.4	169.63	84.12	15	8.7	5.24	1.95	126.1	11.43	278.3	28	159	54.2	17.5	11	10.9	82	3.5	177.5	0.1	28.9	2.18	1.559
13202316	2	253.1	58.3	5.34	168.76	97.43	51	17.7	5.13	1.95	365.6	13.15	241.5	43	124	69.4	44.2	22.8	46	87	6.5	260	0.17	45.6	2.56	1.988
1196513	2	212	54.4	4.43	169.42	90.84	47	36.2	4.02	1.74	200.8	11.89	197.8	45	101	56.2	31.2	7.1	6.6	86	5.7	224.5	0.15	41.4	2.96	2.014
6069845	2	264.5	58.3	4.23	169.65	87.06	59	21.2	3.94	2.13	169.9	11.58	234.1	23	108	50.5	33.4	9.3		81	7.9	194.5	0.15	30.8	2.94	1.256
6069946	2	290.6	64.2	5.69	168.77	99.08	30	30.2	4.4	1.88	170.8	13.1	487.7	52	124	60.8	29.6	6.9	8.6	100	4.2	332.3	0.13	133.9	2.98	1.747
